# Supplementary material for: DDGun: an untrained predictor of protein stability changes upon amino acid variants
Source: Nucleic Acids Res. 2022 May 7;50(W1):W222–7. doi: 10.1093/nar/gkac325 (PMC9252764; doi:10.1093/nar/gkac325)
Supplement: gkac325_Supplemental_Files [file gkac325_supplemental_files.zip]

Archive with 2 entries (2 files):
- 20220415-ddgun-supmat.pdf
- ddgun-preds.tar.gz
